# Supplementary material for: Associations of ultra-processed food consumption with cardiovascular disease and all-cause mortality: UK Biobank
Source: Eur J Public Health. 2022 Aug 25;32(5):779–85. doi: 10.1093/eurpub/ckac104 (PMC9527958; doi:10.1093/eurpub/ckac104)
Supplement: ckac104_Supplementary_Data [file ckac104_supplementary_data.zip]

Archive with 8 entries (8 files):
- ejph-2022-05-om-0276-File009.docx
- ejph-2022-05-om-0276-File010.tif
- ejph-2022-05-om-0276-File011.tif
- ejph-2022-05-om-0276-File012.tif
- ejph-2022-05-om-0276-File013.tif
- ejph-2022-05-om-0276-File014.tif
- ejph-2022-05-om-0276-File015.tif
- ejph-2022-05-om-0276-File016.xlsx
