# Supplementary material for: Associations of ultra-processed food consumption with cardiovascular disease and all-cause mortality: UK Biobank
Source: Eur J Public Health. 2022 Aug 25;32(5):779–85. doi: 10.1093/eurpub/ckac104 (PMC9527958; doi:10.1093/eurpub/ckac104)
Supplement: ckac104_Supplementary_Data [file ckac104_supplementary_data.zip › ejph-2022-05-om-0276-File016.xlsx]

## Sheet: Sheet1
	Associations of Ultra-processed foods consumption with cardiovascular disease and all-cause mortality: UK Biobank Xuanli Chena, Jiadong Chua, Wei Hua, Na Suna, Qida Hea, Siyuan Liua, Zhaolong Fenga, Tongxing Lia, Qiang Hana, and Yueping Shena. European Journal of Nutrition aDepartment of Epidemiology and Biostatistics, School of Public Health, Medical College of Soochow University, Suzhou 215123,…
Appendix 1. Energy calculation for ultra-processed foods and non-ultra-processed foods according to NOVA classification system in UK Biobank
field ID	name	McCance_Widdowsons_Composition_of_Foods_Integrated_Dataset_2021.	food portion sizes	serving	serving/g	serving/ml	energy for 100g or 100ml /KJ	energy for one serving/g	energy for one serving/ml
100150	Drinking water	Water, distilled	mineral water	glass/beakers		250	0	0	0
100160	Low calorie drink	Fruit juice drink/squash, diluted	squash(concentrate)	glass/cans	250		29	72.5	0
100170	Fizzy drink	Energy drink, carbonated	carbonated canned drink	glass/cans		330	178	0	587.4
100180	Squash	Fruit juice drink/squash, diluted	squash(concentrate)	glass/carton/250ml	250		29	72.5	0
100190	Orange juice	Orange juice, ambient, UHT		glass/carton/250ml		250	146	0	365
100200	Grapefruit juice	Grapefruit juice, unsweetened		glass/carton/250ml		250	140	0	350
100210	Pure fruit/vegetable juice			glass/carton/250ml		250	143	0	357.5
100220	Fruit smoothie	Smoothies		glass/carton/250ml		250	207	0	517.5
100230	Dairy smoothie	Smoothies		glass/carton/250ml		250	207	0	517.5
100250	instant coffee	Coffee, instant, made up with water and semi-skimmed milk	coffee	mug/cup	225		29	65.25	0
100270	Filtered coffee	Coffee, infusion, strong	coffee	mug/cup	225		8	18	0
100290	Cappuccino	Coffee, cappuccino, latte	cappucino	mug/cup	225		114	256.5	0
100300	Latte	Coffee, cappuccino, latte	coffee	mug/cup	225		114	256.5	0
100310	Espresso	Coffee, infusion, strong		cup	225		8	18	0
100330	Other coffee type	Coffee, instant, made up with water and semi-skimmed milk	coffee	mug/cup	225		29	65.25	0
100370	Intake of sugar added to coffee	Sugar, white	sugar	teaspoon	5		1680	84	0
100380	artificial sweetener added to coffee			teaspoon/tablet
100400	Standard tea	Tea, black, infusion, average	tea	mug/cup	225		2	4.5	0
100410	Rooibos tea	Tea, black, infusion, average	tea	mug/cup	225		2	4.5	0
100420	Green tea	Tea, Chinese, leaves, infusion	tea	mug/cup	225		5	11.25	0
100430	Herbal tea	Tea, herbal, infusion	tea	mug/cup	225		3	6.75	0
100440	Other tea	Tea, black, infusion, average	tea	mug/cup	225		2	4.5	0
100490	Intake of sugar added to tea	Sugar, white	sugar	teaspoon	5		1680	84	0
100500	Intake of artificial sweetener added to tea			teaspoon/tablet
100520	Milk	Milk, whole, pasteurised, average	milk	glass/carton/250ml		250	265	0	662.5
100530	Flavoured milk	Yogurt, whole milk, infant, fruit flavour	milk	glass/carton/250ml		250	378	0	945
100540	Low calorie hot chocolate	Drinking chocolate powder, made up with skimmed milk		mug/cup	225		264	594	0
100550	Hot chocolate	Drinking chocolate powder, made up with whole milk		mug/cup	225		375	843.75	0
100560	Other drink	Milk, whole, pasteurised, average		glass/mug/cup		250	265	0	662.5
100590	Red wine	Wine, red		wine glass			315	0	0
20096	Size of red wine glass drunk							0	0
100630	Rose wine	Wine, rose, medium		wine glass			329	0	0
20097	Size of rose wine glass drunk							0	0
100670	White wine intake	Wine, white, medium		wine glass			313	0	0
20095	Size of white wine glass drunk							0	0
100710	Beer/cider intake	Beer, bitter, average (<4% ABV); cider,dry; lager,standard		pint	574		124.667	715.587	0
100720	Fortified wine	Port;Sherry, medium;		sherry/port glasses			568.5	0	0
100730	Spirits	Liqueurs, high strength;low-medium strength	liqueurs	measure	25		1206	301.5	0
100740	Other alcohol	Beer, bitter, average (<4% ABV); cider,dry; lager,standard		units	574		124.667	715.587	0
100770	Porridge	Porridge, made with milk and water;Breakfast cereal, oat, instant, plain, fortified, cooked, made up with semi-skimmed milk	instant oat cereal/porridge	bowl	170		358	608.6	0
100800	Muesli		muesli cereals,nit crunchy	bowl	50		1533.5	766.75	0
100810	Oat crunch	Breakfast cereal, crunchy clusters type, without nuts, unfortified		bowl	30		1687	506.1	0
100820	Sweetened cereal	Breakfast cereal, cornflakes, crunchy / honey nut coated, fortified;	cornflake tpyecereals;rice krispie cereals	bowl	30		1611.33	483.4	0
100830	Plain cereal	Breakfast cereal, cornflakes, fortified	rice krispie type cereals	bowl	45		1605	722.25	0
100840	Bran cereal	Breakfast cereal, bran type cereal, fortified	all-bran type cereals	bowl	40		1132	452.8	0
100850	Whole-wheat cereal	Breakfast cereal, shredded wheat type, unfortified	shredded wheat,nestle	bowl	45		1417	637.65	0
100860	Other cereal	null	null	bowl	40		1441.33	576.533	0
100880	Dried fruit added to cereal							0	0
100890	Milk added to cereal							0	0
100900	Intake of sugar added to cereal							0	0
100910	Intake of artificial sweetener added to cereal							0	0
102810	Low fat hard cheese	Cheese, Edam	edam/gouda type	serving	40		1416	566.4	0
102820	Hard cheese	Cheese, hard, average	cheddar type chees	serving	40		1702	680.8	0
102830	Soft cheese	Cheese, Brie, rind only	low fat soft cheese quark	serving	55		1257	691.35	0
102840	Blue cheese	Cheese, Stilton, blue	danish blue	serving	30		1698	509.4	0
102850	Low fat cheese spread	Cheese, spreadable, soft white, low fat	cream cheese	serving	30		416	124.8	0
102860	Cheese spread	Cheese, spreadable, full fat, soft, white	cream cheese	serving	30		1041	312.3	0
102870	Cottage cheese	Cheese, cottage, plain	cottage cheese	serving	40		431	172.4	0
102880	Feta	Cheese, Feta	null	serving	37.8571		1037	392.579	0
102890	Mozzarella	Cheese, Mozzarella, fresh	null	serving	37.8571		1067	403.936	0
102900	Goat's cheese	Cheese, goats milk, full fat, soft, white rind	null	serving	37.8571		1329	503.121	0
102910	Other cheese	null	null	serving	37.8571		1137.29	430.544	0
102940	Whole egg	Eggs, chicken, whole, boiled；Eggs, chicken, whole, fried, without fat；Eggs, chicken, whole, poached	fried egg	number of eggs	60		635.667	381.4	0
102950	Omelette	Omelette, cheese, homemade	omelette	serving	120		976.25	1171.5	0
102960	Eggs in sandwiches	Eggs, chicken, whole, fried, without fat	null	serving	60		694	416.4	0
102970	Scotch egg	Scotch eggs, retail	scotch egg	each	120		1006	1207.2	0
102980	Other egg	null	null	serving	90		889.84	800.856	0
100950	Sliced bread	Bread, white, sliced	bread	slice	20		931	186.2	0
20091	Type of sliced bread eaten							0	0
101020	Baguette	Bread, ciabatta	rolls	bread item	70		1150	805	0
20092	Type of baguette eaten							0	0
101090	Bap	Bread, pitta, white	pitta bread	bread item	75		1084	813	0
20093	Type of large bap eaten							0	0
101160	Bread roll		rolls	bread item	70		1054.83	738.383	0
20094	Type of bread roll eaten							0	0
101230	Naan bread	Bread, naan, peshwari naan, takeaway and retail	naan bread	bread item	160		1132	1811.2	0
101240	Garlic bread	Bread, garlic and herb, retail	garlic bread	slice	20		1459	291.8	0
101250	Crispbread	Crispbread, rye	crispbread	biscuit/item	10		1210	121	0
101260	Oatcakes	Oatcakes, homemade	oatcakes	biscuit	15		1817.5	272.625	0
101270	Other bread	Breadsticks, plain;Crumpets, toasted	breadstick; crumpet	slice/item	23.5		1265.5	297.392	0
101300	Butter/margarine on bread/crackers							0	0
101310	Number of bread slices with butter/margarine	Butter, spreadable (75-80% fat);Mayonnaise, standard, retail	butter or hard margarine	slice	10		2882.5	288.25	0
20098	Thickness of butter/margarine spread on sliced bread		thin 7g;medium 10g;thick 12g					0	0
100350	Number of baguettes with butter/margarine							0	0
20099	Thickness of butter/margarine spread on baguettes							0	0
101390	Number of baps with butter/margarine							0	0
20100	Thickness of butter/margarine spread on large baps							0	0
101430	Number of bread rolls with butter/margarine							0	0
20101	Thickness of butter/margarine spread on bread rolls							0	0
101470	Number of crackers/crispbreads with butter/margarine							0	0
20102	Thickness of butter/margarine spread on crackers/crispbreads							0	0
101510	Number of oatcakes with butter/margarine							0	0
20103	Thickness of butter/margarine spread on oatcakes							0	0
101550	Number of other bread types with butter/margarine							0	0
20104	Thickness of butter/margarine spread on other bread							0	0
20087	Types of spread used on bread/crackers							0	0
102710	White pasta	Pasta, white, twists, fusilli, dried, boiled in unsalted water;noodles	pasta;noodles	serving	255		731.25	1864.69	0
102720	Wholemeal pasta	Pasta, wholewheat, spaghetti, dried, boiled in unsalted water	pasta	serving	230		569	1308.7	0
102730	White rice	Rice, white, basmati, boiled in unsalted water	rice	serving	180		571.4	1028.52	0
102740	Brown rice	Rice, brown, basmati, boiled in unsalted water	rice	serving	180		596.333	1073.4	0
102750	Sushi	Sushi, salmon nigiri	rice	sushi	180		664.667	1196.4	0
102760	Snackpot	Pot savouries,made up	null	serving	300		437	1311	0
102770	Couscous	Couscous, plain, cooked	cous-cous	serving	150		759	1138.5	0
102780	Other grain intake	Barley, pearl, boiled	barley,pearl	serving	180		510	918	0
101970	Double crust pastry	Pie, apple, pastry, double crust, deep filled, retail;Pie, apple, pastry, double crust, retail;Pie, steak and kidney, double crust, homemade	fruit pie	slice/item	80		1125.33	900.267	0
101980	Single crust pastry	Flan, pastry, with fruit, homemade	fruit pie	slice/item	80		444	355.2	0
101990	Crumble	Crumble, apple, homemade	crumble	serving	170		794.222	1350.18	0
102000	Pizza	Pizza, cheese and tomato, retail	pizza,deep pan	medium slice	82.9167		1003.71	832.246	0
102010	Pancake	Pancakes (served with crispy duck), pancakes only, takeaway	pancakes(crepes)	pancake	110		871.556	958.711	0
102020	Scotch pancake	Scotch pancakes, homemade;Scotch pancakes, retail	pancakes(crepes)	pancake	110		1139	1252.9	0
102030	Yorkshire pudding	Yorkshire pudding, made with semi-skimmed milk, homemade	Yorkshire pudding	muffin-sized pudding/serving	80		840	672	0
102040	Indian snacks	Pakora, vegetable, takeaway and restaurant	indian dishes	item	70		1229.22	860.456	0
102050	Croissant	Croissants	croissant	pastry	60		1563	937.8	0
102060	Danish pastry	Pastries, Danish, retail	danish pastry	pastry	110		1861	2047.1	0
102070	Scone	Scones, cheese, homemade	scones	scone	48		1391.57	667.954	0
102090	Yogurt	Yogurt, Greek style, fruit	yoghurt	serving/individual pot	125		369.167	461.458	0
20106	Type of yogurt eaten							0	0
102120	Ice-cream intake	Ice cream bars/choc ices, chocolate coated, luxury	ice cream	serving/individual ice cream	62.75		982.818	1965.64	0
102140	Milk-based pudding intake	Pudding, bread and butter, homemade	milk pudding	serving/individual pot	200		970.875	1941.75	0
102150	Other milk-based pudding intake	Mousse, chocolate, low fat	mousse	serving/individual pot	60		559.5	335.7	0
102170	Soya dessert	Yogurt, soya, non-dairy alternative to yogurt, fruit, fortified	soya yogurt	serving/individual pot	120		306	367.2	0
1020180	Fruitcake	Cake, fruit, retail	fruit cake	slice	72.5		1480.75	1073.54	0
102190	Cake	Muffins, American style, chocolate chip, homemade;Flapjacks, homemade;Brownies, chocolate, homemade	flapjack	slice/item	60		1590.6	954.36	0
102200	Doughnut	Doughnuts, ring, iced	Doughnut	item	83.3333		1540	1283.33	0
102210	Sponge pudding	Pudding, sponge, canned	sponge pudding	serving	110		1322.5	1454.75	0
102220	Cheesecake	Cheesecake, fruit, frozen	Cheesecake	serving	120		1232.33	1478.8	0
102230	Other dessert	null	null	serving/individual pot	103.229		1125.32	1161.66	0
102260	Chocolate bar	Cake bars, chocolate	null	bar(~50g)	50		1804	902	0
102270	White chocolate	Chocolate, white	null	bar(~50g)	50		2212	1106	0
102280	Milk chocolate	Chocolate, milk	null	bar(~50g)	50		2172	1086	0
102290	Dark chocolate	Chocolate, dark, with crème or mint fondant centres	null	bar(~50g)	50		1816	908	0
102300	Chocolate-covered raisin	Cake bars, chocolate	null	handful	50		1804	902	0
102310	Chocolate sweet	Caramel bars and sweets, chocolate covered	null	handful	50		2068	1034	0
102320	Diet sweets	null	null	handful	50		1979.33	989.667	0
102330	Sweets	Toffees, mixed；Peppermints；Fudge, homemade	null	handful	50		1714.67	857.333	0
102340	Chocolate-covered biscuits	Biscuits, fully coated with chocolate, with cream	full coatedchocolate biscuits	biscuits	24		1977.33	474.56	0
102350	Chocolate biscuits	Biscuits, cookies, chocolate chip, American style	chocolate and nut cookies	biscuits	24		1955	469.2	0
102360	Sweet biscuits	Biscuits, short, sweet	sweet biscuits	biscuits	10		2016	201.6	0
102370	Cereal bar	Cereal bars, with fruit and/or nuts, no chocolate, unfortified	cereal bars,boots	bar	30		1666	499.8	0
102380	Other sweets	null	null	handful/item	22		1903.58	418.788	0
102410	Salted peanuts	Peanuts, roasted and salted	peanuts and raisins	handful	40		2495	998	0
102420	Unsalted peanuts	null	null	handful	40		2448	979.2	0
102430	Salted nuts	Pistachio nuts, kernel only, roasted and salted;Cashew nuts, kernel only, roasted and salted;Almonds, toasted	null	handful	40		2470.67	988.267	0
102440	Unsalted nuts	Almonds, whole kernels;Cashew nuts, kernel only, plain	null	handful	40		2289.67	915.867	0
102450	Seeds	Sunflower seeds;Pumpkin seeds;	null	handful	40		2411.33	964.533	0
102460	Crisp	Potato crisps, fried in sunflower oil	crisps	small bag	27.5		1994	548.35	0
102470	Savoury biscuits	Crispbread, rye	crispbread	bag	10		1210	121	0
102480	Cheesy biscuits	Biscuits, cheese flavoured	mini Cheddars	handful/bag	33		2069	682.77	0
102490	Olives	Olives, green, in brine, drained, flesh and skin	null	handful	40		379.5	151.8	0
102500	Other savoury snack	null	null	handful/bag	34.5		1974.13	681.075	0
102530	Powdered/instant soup	Build-up powder, soup, assorted flavours	soup	mug/bowl	220		156	343.2	0
102540	Canned soup	Soup, chicken, cream of, canned	soup	bowl	350		200.4	701.4	0
102620	Homemade soup	Soup, carrot and orange, homemade	soup	bowl	220		279.5	614.9	0
103010	Sausage intake	Sausages, beef, fried in vegetable oil	sausages	each	30		1031.07	309.32	0
103020	Beef	Beef, braising steak, braised, lean and fat	beef,roast	serving	90		897.5	807.75	0
103030	Pork	Pork chops in mustard and cream, homemade	pork	serving	90		821.25	739.125	0
103040	Lamb	Lamb, average, raw, lean and fat	lamb,roast	serving	90		1032.25	929.025	0
103050	Crumbed or deep-fried poultry	Chicken portions, battered, deep fried, takeaway	chicken,roast	serving	95		972	923.4	0
103060	Poultry	Chicken, whole, roasted, meat and skin;Turkey, whole, roasted, meat and skin	chicken,roast	serving	95		854.5	811.775	0
103070	Bacon	Bacon rashers, back, dry-cured, grilled	bacon	rasher	40		1021.55	408.62	0
103080	Ham	ham	ham	slice	23		451	103.73	0
103090	Liver	Liver and bacon, fried, homemade	liver	serving	100		657.4	657.4	0
103100	Other meat	Kidney, lamb, fried in corn oil	duck,kidney	serving	118.5		744.286	881.979	0
103130	Skin removed from poultry			serving				0	0
130120	Fat removed from meat			serving				0	0
103150	Tinned tuna	Tuna, canned in brine, drained	tuna	serving	100		540.5	540.5	0
103160	Oily fish	Mackerel, flesh only, grilled	salomon,herring,sardines,mackerel	serving	119.75		835.933	1001.03	0
103170	Breaded fish	Fish fingers, cod, fried in rapeseed oil	fish fingers	serving	60		976.6	585.96	0
103180	Battered fish	Cod, in batter, fried in dripping, takeaway;Haddock, in batter, fried in blended oil;Plaice, in batter, fried in blended oil;Rock Salmon/Dogfish, in batter, fried in blended oil	fish in batter	serving	160		1066.75	1706.8	0
103190	White fish	Pie, fish, white fish, homemade	white fish	serving	150		543.512	815.267	0
103200	Prawns	Prawns, standard, purchased cooked	prwans	serving	60		515.333	309.2	0
103210	Lobster/crab	Lobster, boiled	crab,lobster	serving	85		326.143	277.221	0
103220	Shellfish	Mussels in white wine sauce, cooked	mussels	serving	40		392.5	157	0
103230	Other fish	null	null	serving	96.8438		649.659	629.154	0
103260	Vegetarian sausages/burgers	Sausages, vegetarian, baked/grilled	sausages	each	30		748	224.4	0
103270	Tofu		null	serving	56		736.25	412.3	0
103280	Quorn	Quorn, pieces, as purchased	vegeburger	serving	56		307	171.92	0
103290	Other vegetarian alternative	Nut roast, homemade	null	serving	56		1402	785.12	0
104000	Baked bean	Baked beans, canned in barbecue sauce	baked beans	serving	135		350.75	473.512	0
104010	Pulses	Beans, aduki, whole, dried, boiled in unsalted water	beans	serving	90		658.75	592.875	0
104020	Fried potatoes	Potato chips, fried in beef dripping, from takeaway fish and chip shops	potatos	serving	125		773.667	967.083	0
104030	Boiled/baked potatoes intake	Potatoes, old, baked, flesh and skin	potatos	serving	172.5		319	550.275	0
104040	Butter/margarine added to potatoes			serving				0	0
104050	Mashed potato	Potatoes, old, mashed with butter	potatos	serving	60		410.5	246.3	0
104060	Mixed vegetable	Curry, vegetable, frozen mixed vegetables, homemade	mixed vegetables	serving	90		374	336.6	0
104070	Vegetable pieces	Curry, vegetable, frozen mixed vegetables, homemade	null	serving	90		374	336.6	0
104080	Coleslaw	Coleslaw, not low calorie, retail	coleslaw	serving	100		714	714	0
104090	Side salad	Tomatoes, stuffed with vegetables	vegetable salad	serving	100		397	397	0
104100	Avocado	Avocado, Fuerte, flesh only	avocado pear	serving	145		630.5	914.225	0
104110	Broad bean	Beans, broad, whole, boiled in unsalted water	beans	serving	120		387	464.4	0
104120	Green bean	Beans, runner, boiled in unsalted water	beans	serving	90		88	79.2	0
104130	Beetroot	Beetroot, cooked in unsalted water	beetroot	serving	40		224	89.6	0
104140	Broccoli	Broccoli, green, boiled in salted water	briccoli spears/calabresw	serving	85		120	102	0
104150	Butternut squash	Squash, butternut, boiled in unsalted water	null	serving	60		100	60	0
104160	Cabbage/kale	Cabbage, average, boiled in unsalted water	cabbage	serving	95		70	66.5	0
104170	Carrot	Carrots, old, boiled in unsalted water	carrots	serving	60		108	64.8	0
104180	Cauliflower	Cauliflower, boiled in unsalted water	cauliflower	serving	90		122	109.8	0
104190	Celery	Celery, boiled in unsalted water	celery	serving	50		21	10.5	0
104200	Courgette	Courgette, boiled in unsalted water	courgettes	serving	90		62	55.8	0
104210	Cucumber	Cucumber, raw, flesh and skin	cucumber	serving	60		60	36	0
104220	Garlic	Garlic, raw	null	serving	75		411	308.25	0
104230	Leek	Leeks, boiled in unsalted water	leeks	serving	75		68	51	0
104240	Lettuce	Lettuce, average, raw	lettuce	serving	80		48	38.4	0
104250	Mushroom	Mushrooms, white, stewed in unsalted water	mushroom	serving	70		37	25.9	0
104260	Onion	Onions, boiled in unsalted water	onion	serving	50		108	54	0
104270	Parsnip	Parsnip, boiled in unsalted water	parsnips	serving	65		282	183.3	0
104280	Pea	Peas, boiled in unsalted water	peas	serving	70		329	230.3	0
104290	Sweet pepper	Pepper, capsicum, red, boiled in unsalted water	pepper	serving	160		91.5	146.4	0
104300	Spinach	Spinach, baby, boiled in unsalted water	spinach	serving	90		85	76.5	0
104310	Sprouts	Brussels sprouts, boiled in unsalted water	brussels sprouts	serving	85		135	114.75	0
104320	Sweetcorn	Sweetcorn, baby, boiled in unsalted water	sweetcorn	serving	85		133	113.05	0
104330	Sweet potato	Sweet potato, flesh only, boiled in unsalted water	sweet potatos	serving	130		245	318.5	0
104340	Fresh tomato	Tomatoes, standard, raw	tomato	serving	85		61	51.85	0
104350	Tinned tomato	Tomato sauce, homemade	tomato sauce	serving	90		374	336.6	0
104360	Turnip/swede	Swede, flesh only, boiled in unsalted water	swede	serving	60		109	65.4	0
104370	Watercress	Watercress, raw	watercress	serving	20		43	8.6	0
104380	Other vegetables	Celery, boiled in unsalted water	celery	serving	50		20	10	0
104410	Stewed fruit intake	Rhubarb, stems only, stewed with sugar	rhubarb	serving	140		131	183.4	0
104420	Prune	Prunes, flesh and skin	prunes	serving	60		492.25	295.35	0
104430	Dried fruit	Raisins, dried	raisins	serving	30		1090	327	0
104440	Mixed fruit	Dried mixed fruit	mixed dried fruit	serving	25		1144	286	0
104450	Apple	Apples, cooking, raw, flesh only, peeled	apple	serving	112		159	178.08	0
104460	Banana	Bananas, raw, flesh only, weighed with skin	banana	serving	100		217	217	0
104470	Berry	Raspberries, raw	strawberry;raspberried	serving	80		116	92.8	0
104480	Cherry	Cherries, flesh and skin, raw, weighed with stones	null	serving	40		247	98.8	0
104490	Grapefruit	Grapefruit, flesh only, raw, weighed with peel and pips	grapefruit	serving	340		102	346.8	0
104500	Grape	Grapes, average, weighed with pips	grapes	serving	50		272	136	0
104510	Mango	Mangoes, ripe, flesh only, raw, weighed with skin and stone	mango	serving	150		128	192	0
104520	Melon	Melon, watermelon, flesh only	melon	serving	200		133	266	0
104530	Orange	Oranges, flesh only	orange	serving	160		152	243.2	0
104540	Satsuma	Citrus fruit, soft/easy peelers, flesh only, weighed with peel and pips	satsuma	serving	70		136	95.2	0
104550	Peach/nectarine	Peaches, raw, flesh and skin	peach	serving	110		142	156.2	0
104560	Pear intake	Pears, average, flesh and skin, raw, weighed with core and stalk	pear	serving	150		156	234	0
104570	Pineapple	Pineapple, flesh only, raw	pineapple	serving	80		194	155.2	0
104580	Plum	Plums, dessert, flesh and skin, raw	plum	serving	55		177	97.35	0
104590	Other fruit	Papaya, flesh only, raw	paw paw	serving	140		186	260.4	0
